# Supplementary material for: Human papillomavirus genotype and cycle threshold value from self-samples and risk of high-grade cervical lesions: A post hoc analysis of a modified stepped-wedge implementation feasibility trial
Source: PLoS Med. 2024 Dec 12;21(12):e1004494. doi: 10.1371/journal.pmed.1004494 (PMC11637256; doi:10.1371/journal.pmed.1004494)
Supplement: S1 Codebook — (XLSX) [file pmed.1004494.s005.xlsx]

## Sheet: Sheet1
Variable names	Label	Comments
OtherHRHPV	Ct value for non-16/18 HPV
HPV16	Ct value for HPV16
HPV18	Ct value for HPV18
BG_n	Ct value for beta-globin
hpv_ct	lowest Ct value of HPV16, HPV18 or other HRHPV
pos_cc	test result of clinician-collected samples	1= HPV positive; 0= HPV negative
cin2	diagnoses of CIN2+	1= Yes; 0= No
cin3	diagnoses of CIN3+	1= Yes; 0= No
adecyt	adequate cytology	1= Adeqhate; 0= Inadequate; . = no cytology
cytresult	cytology results	1= abnormal cytology; 0= normal cytology, . = no cytology
copo	referal to colposcopy	1= Yes; 0= No
age_cat	categorical age groups using cut offs of 30 and 50
age_cat50	categorical age groups using cut off of 50
LBC	categorical results in detailed categories
Histology	Histological results in detailed categories
