# Supplementary material for: Human papillomavirus genotype and cycle threshold value from self-samples and risk of high-grade cervical lesions: A post hoc analysis of a modified stepped-wedge implementation feasibility trial
Source: PLoS Med. 2024 Dec 12;21(12):e1004494. doi: 10.1371/journal.pmed.1004494 (PMC11637256; doi:10.1371/journal.pmed.1004494)
Supplement: S1 Script — (DO) [file pmed.1004494.s006.do]

/* 
Script for main analyses 

Jiayao Lei (jiayao.lei@ki.se)

20241002
*/

********************************************************************************
* read data
********************************************************************************
use "S1 Dataset.dta", clear

********************************************************************************
* Generate key variables
********************************************************************************
// categorize ct value
gen hpv_ct_cat = .
replace hpv_ct_cat = 1 if hpv_ct <30
replace hpv_ct_cat = 2 if hpv_ct>=30 & hpv_ct<=35
replace hpv_ct_cat = 3 if hpv_ct>35
replace hpv_ct_cat = 99 if hpv_ct==.

gen hpv16_ct_cat = .
replace hpv16_ct_cat = 1 if HPV16 <30
replace hpv16_ct_cat = 2 if HPV16>=30 & HPV16<=35
replace hpv16_ct_cat = 3 if HPV16>35
replace hpv16_ct_cat = 99 if HPV16==.

gen hpv18_ct_cat = .
replace hpv18_ct_cat = 1 if HPV18 <30
replace hpv18_ct_cat = 2 if HPV18>=30 & HPV18<=35
replace hpv18_ct_cat = 3 if HPV18>35
replace hpv18_ct_cat = 99 if HPV18==.

gen hpvother_ct_cat = .
replace hpvother_ct_cat = 1 if OtherHRHPV <30
replace hpvother_ct_cat = 2 if OtherHRHPV>=30 & OtherHRHPV<=35
replace hpvother_ct_cat = 3 if OtherHRHPV>35
replace hpvother_ct_cat = 99 if OtherHRHPV==.

// 3 risk groups (1=low risk 2=intermediate risk 3=high risk)
gen riskgroup = .
replace riskgroup = 1 if hpvother_ct_cat ==2 | hpvother_ct_cat ==3
replace riskgroup = 2 if hpv16_ct_cat == 2 | hpv16_ct_cat == 3 | hpv18_ct_cat < 4 | hpvother_ct_cat == 1
replace riskgroup = 3 if hpv16_ct_cat == 1

********************************************************************************
* Figure 2
********************************************************************************
gen hpvcc_cyt = .
replace hpvcc_cyt = 1 if pos_cc ==0
replace hpvcc_cyt = 2 if pos_cc ==1 & cytresult == 0
replace hpvcc_cyt = 3 if pos_cc ==1 & cytresult == 1

label define hpvcc_cytgp 1 "HPV-" 2 "HPV+/Cyt-" 3 "HPV+&Cyt+"
label values hpvcc_cyt hpvcc_cytgp

graph box hpv_ct, over (hpvcc_cyt) cwhiskers ///
ytitle("HPV Ct value")  name(ft3gp, replace)

graph box BG_n, over (hpvcc_cyt) cwhiskers ///
ytitle("Beta-globin Ct value")  name(bg3gp, replace)

graph combine ft3gp bg3gp, altshrink row(1) title("Box plots by HPV positiviy in clinician-collected sample and cytology result", size(small))
graph export "$root\Figure2.tif", width (3000) replace

********************************************************************************
* Table 1
********************************************************************************
// keep only adequate cytology
drop if adecyt==0

// Age groups
tab age_cat pos_cc, row m
tab age_cat copo, row m
tab age_cat cin2, row m
tab age_cat cin3, row m

// HPV ct only
tab hpv_ct_cat pos_cc, row m
tab hpv_ct_cat copo, row m
tab hpv_ct_cat cin2, row m
tab hpv_ct_cat cin3, row m

// HPV ct and HPV types
* 16
tab hpv16_ct_cat
tab hpv16_ct_cat pos_cc if hpvtype == "POS HPV16", row m
tab hpv16_ct_cat copo if hpvtype == "POS HPV16", row m
tab hpv16_ct_cat cin2 if hpvtype == "POS HPV16", row m
tab hpv16_ct_cat cin3 if hpvtype == "POS HPV16", row m

*18
tab hpv18_ct_cat pos_cc if hpvtype == "POS HPV18", row m
tab hpv18_ct_cat copo if hpvtype == "POS HPV18", row m
tab hpv18_ct_cat cin2 if hpvtype == "POS HPV18", row m
tab hpv18_ct_cat cin3 if hpvtype == "POS HPV18", row m

* other
tab hpvother_ct_cat pos_cc if hpvtype == "POS NON16/18 HR HPV", row m
tab hpvother_ct_cat copo if hpvtype == "POS NON16/18 HR HPV", row m
tab hpvother_ct_cat cin2 if hpvtype == "POS NON16/18 HR HPV", row m
tab hpvother_ct_cat cin3 if hpvtype == "POS NON16/18 HR HPV", row m

// HPV ct and age (<50 and 50+)
foreach agegroup in 1 2 {
tab hpv_ct_cat pos_cc if age_cat50 == `agegroup', row m
tab hpv_ct_cat copo if age_cat50 == `agegroup', row m
tab hpv_ct_cat cin2 if age_cat50 == `agegroup', row m
tab hpv_ct_cat cin3 if age_cat50 == `agegroup', row m
}

********************************************************************************
* Table 2
********************************************************************************
tab riskgroup pos_cc, row m
tab riskgroup copo, row m
tab riskgroup cin2, row m
tab riskgroup cin3, row m

********************************************************************************
* Figure 3 
********************************************************************************
// fractional polynomial logistic regression
* all HPV
use "S1 Dataset.dta" if adecy!=0, replace

fp <hpv_ct>: logit cin2 <hpv_ct>

predict phat
predict xb, xb
predict error, stdp
generate lb = xb - invnormal(0.975)*error
generate ub = xb + invnormal(0.975)*error

generate plb = invlogit(lb)
generate pub = invlogit(ub)

twoway rarea plb pub hpv_ct, sort color(gs14) xtitle("HPV Ct Value") ytitle("Risk of CIN2+") title("All samples") name(hpv_logit1, replace) leg(off) || (scatter phat hpv_ct) 
graph export "$root\Figure3a.tif", width (3000) replace

* HPV 16
use "S1 Dataset.dta" if adecy!=0, replace

fp <HPV16>: logit cin2 <HPV16> 

predict phat
predict xb, xb
predict error, stdp
generate lb = xb - invnormal(0.975)*error
generate ub = xb + invnormal(0.975)*error

generate plb = invlogit(lb)
generate pub = invlogit(ub)

twoway rarea plb pub HPV16, sort color(gs14) xtitle("HPV16 Ct Value") ytitle("Risk of CIN2+") title("Samples positive for HPV 16") name(hpv_logit2, replace) leg(off) || (scatter phat HPV16) 

* HPV non16
use "S1 Dataset.dta" if adecy!=0, replace

* hierarchical classification of HPV types
gen hpvtype = ""
replace hpvtype = "POS NON16/18 HR HPV" if OtherHRHPV!=. & HPV16==. & HPV18==.
replace hpvtype = "POS HPV18" if (OtherHRHPV!=. | OtherHRHPV==.) & HPV16==. & HPV18!=.
replace hpvtype = "POS HPV16" if HPV16!=.

fp <hpv_ct>: logit cin2 <hpv_ct> if hpvtype != "POS HPV16"

predict phat
predict xb, xb
predict error, stdp
generate lb = xb - invnormal(0.975)*error
generate ub = xb + invnormal(0.975)*error

generate plb = invlogit(lb)
generate pub = invlogit(ub)

twoway rarea plb pub hpv_ct, sort color(gs14) xtitle("HPV Ct Value") ytitle("Risk of CIN2+") title("Samples positive for non-HPV 16") name(hpv_logit3, replace) leg(off) || (scatter phat hpv_ct) 

* combine graghs
graph combine hpv_logit2 hpv_logit3, ycommon xcommon altshrink row(1)
graph export "$root\Figure3b.tif", width (3000) replace


log close
